# Supplementary material for: Improvement of Flowering Stage in Japonica Rice Variety Jiahe212 by Using CRISPR/Cas9 System
Source: Plants (Basel). 2024 Aug 5;13(15):2166. doi: 10.3390/plants13152166 (PMC11314265; doi:10.3390/plants13152166)
Supplement: Supplementary file 1 [file plants-13-02166-s001.zip]

Archive with 1 entries (1 files):
- plants-3027683-supplementary.pdf
